# Supplementary material for: Prevalence of Metabolic Syndrome in Relation to Cardiovascular Biomarkers and Dietary Factors among Adolescents with Type 1 Diabetes Mellitus
Source: Nutrients. 2022 Jun 12;14(12):2435. doi: 10.3390/nu14122435 (PMC9228781; doi:10.3390/nu14122435)
Supplement: Supplementary file 1 [file nutrients-14-02435-s001.zip]

Archive with 1 entries (1 files):
- nutrients-1762764-supplementary.pdf
